# Supplementary material for: Selenium May Be Involved in Esophageal Squamous Cancer Prevention by Affecting GPx3 and FABP1 Expression: A Case-Control Study Based on Bioinformatic Analysis
Source: Nutrients. 2024 Apr 28;16(9):1322. doi: 10.3390/nu16091322 (PMC11085500; doi:10.3390/nu16091322)
Supplement: Supplementary file 1 [file nutrients-16-01322-s001.zip]

Archive with 1 entries (1 files):
- nutrients-2944672-supplementary.pdf
